# Supplementary material for: Piperine Attenuates Cigarette Smoke-Induced Oxidative Stress, Lung Inflammation, and Epithelial–Mesenchymal Transition by Modulating the SIRT1/Nrf2 Axis
Source: Int J Mol Sci. 2022 Nov 25;23(23):14722. doi: 10.3390/ijms232314722 (PMC9740588; doi:10.3390/ijms232314722)
Supplement: Supplementary file 1 [file ijms-23-14722-s001.zip]

Archive with 1 entries (1 files):
- ijms-1936258-supplementary.pdf
